# Supplementary material for: A Circ-0007022/miR-338-3p/Neuropilin-1 Axis Reduces the Radiosensitivity of Esophageal Squamous Cell Carcinoma by Activating Epithelial-To-Mesenchymal Transition and PI3K/AKT Pathway
Source: Front Genet. 2022 Apr 29;13:854097. doi: 10.3389/fgene.2022.854097 (PMC9100939; doi:10.3389/fgene.2022.854097)
Supplement: Supplementary file 1 [file Table1.XLS]

## Sheet: Table S1
Table S1 Correlation of clinico-pathological features with PFS in ESCC patients receiving radiotherapy
Parameters	N=22	PFS(month)	Multivariate analysis
			HR	P-value
Gender
Male	19	31.716±7.476	9.132	0.902
Female	3	17.933±11.135
Age,Years
<65	11	29.391±9.518	0.277	0.124
≧65	11	31.764±9.718
AJCC staging
Ⅲ	19	35.321±7.639	38.921	0.004**
Ⅳ	3	4.800±1.301
Concurrent chemotherapy
Yes	20	33.770±7.414	7.764	0.136
No	2	5.050±0.250
Expression of NRP1
High	13	6.531±0.769	0.009	0.001**
Low	9	66.733±7.134
1. PFS: Progress Free Survival;
2. **P < 0.01.
