# Supplementary material for: A Circ-0007022/miR-338-3p/Neuropilin-1 Axis Reduces the Radiosensitivity of Esophageal Squamous Cell Carcinoma by Activating Epithelial-To-Mesenchymal Transition and PI3K/AKT Pathway
Source: Front Genet. 2022 Apr 29;13:854097. doi: 10.3389/fgene.2022.854097 (PMC9100939; doi:10.3389/fgene.2022.854097)
Supplement: Supplementary file 3 [file Table2.XLS]

## Sheet: Table S2
Table S2 Primers and sequences used in this study
Name	Direction	Primer (5'-3')
Primers for qRT-PCR
Circ-0003380	Forward	5'- GCCGCTTGAAGATGCCATTGA-3'
	Reverse	5'- TGCCCCGGTTTCTCTGACTG-3'
Circ-0007022	Forward	5'-CTACTTTCTCCTTCAAGGCT-3'
	Reverse	5'-CGGGATCTTCTGGAGTTACC-3'
Circ-0023637	Forward	5'- AATCCCACGTGGCGAAGTCT-3'
	Reverse	5'- ACACAGTTCTGATCCACCTGCA-3'
Circ-0003646	Forward	5'- CGCAGCCTGAGTTTCAGCAG-3'
	Reverse	5'- TTCTCCGCGTAGGGATGCTG-3'
Circ-0007317	Forward	5'- AGGGTTGGATGACTGCCTGC-3'
	Reverse	5'- TGCCATCGTAAGCGGGACTT-3'
SAE1	Forward	5'-GCTCCAGGGATGTCATAGTTAA-3'
	Reverse	5'-CATGGTAGCCAAAAACATCTCC-3'
miR-1248	Forward	5'-GCACCTTCTTGTATAAGCACTGTGCT-3'
miR-1283	Forward	5'-GCGTCTACAAAGGAAAGCGCTTTCT-3'
miR-338-3p	Forward	5'-CGCTCCAGCATCAGTGATTTTGTTG-3'
miR-583	Forward	5'-GCGCAAAGAGGAAGGTCCCATTAC-3'
NRP1	Forward	5'-GGCAATGTGTTGAAGACCTTAG-3'
	Reverse	5'-TCATGCCTCCGAATAAGTACTC-3'
GAPDH	Forward	5'- CTGGGCTACACTGAGCACC -3'
	Reverse	5'-AAGTGGTCGTTGAGGGCAATG-3'
U6	Forward	5′- CTCGCTTCGGCAGCACA-3′
	Reverse	5′- AACGCTTCACGAATTTGCGT-3′
siRNAs sequences
NRP1-siRNA	Sense	5′- GCUCUGGGCAUGGAAUCAGTT-3′
	Antisense	5′- CUGAUUCCAUGCCCAGAGCUU-3′
siRNA-nc	Sense	5′- UUCUCCGAACGUGUCACGUTT-3′
	Antisense	5′- ACGUGACACGUUCGGAGAATT-3′
miRNA sequences
MiR-338-3p-Mimic	Sense	5′- UCCAGCAUCAGUGAUUUUGUUG-3′
	Antisense	5′- ACAAAAUCACUGAUGCUGGAUU-3′
Mimic-nc	Sense	5′- UUCUCCGAACGUGUCACGUTT-3′
	Antisense	5′- ACGUGACACGUUCGGAGAATT-3′
Probes for FISH
Circ-0007022-FAM		5′- AGAGGCCCGCAGCCTTGAAGGAG-3′
miR-338-3p-CY3		5′- CAACAAAATCACTGATGCTGGA-3′
1.NRP1: Neuropilin-1;
2.FISH: fluorescence in situ hybridization.
