# Supplementary material for: A Circ-0007022/miR-338-3p/Neuropilin-1 Axis Reduces the Radiosensitivity of Esophageal Squamous Cell Carcinoma by Activating Epithelial-To-Mesenchymal Transition and PI3K/AKT Pathway
Source: Front Genet. 2022 Apr 29;13:854097. doi: 10.3389/fgene.2022.854097 (PMC9100939; doi:10.3389/fgene.2022.854097)
Supplement: Supplementary file 6 [file Table3.XLS]

## Sheet: Table S3
Table S3 Tumor growth inhibition rate caused by radiotherapy in ESCC cells detected by CCK-8 assay
Cells	OD at 96H		growth inhibition rate(%)	P-value
	NO-RT	RT
Kyse30	2.116±0.165	0.668±0.031	68.31	<0.0001****
Kyse30R	2.246±0.126	2.048±0.120	8.83
Kyse150-KD-nc	2.344±0.063	1.763±0.346	24.52	0.005**
Kyse150-KD	2.099±0.710	0.519±0.058	75.29
Kyse150-OE-nc	2.345±0.111	1.723±0.278	26.76	0.018*
Kyse150-OE	2.750±0.195	2.608±0.094	5.77
TE1-KD-nc	2.476±0.032	1.943±0.106	21.5	0.0002***
TE1-KD	2.024±0.106	0.795±0.014	60.65
TE1-OE-nc	2.377±0.056	1.757±0.234	26.19	0.016*
TE1-OE	2.743±0.097	2.58±0.136	5.99
*P < 0.05,**P < 0.01,***P < 0.001,****P < 0.0001
